# Supplementary material for: The Phytochemical Analysis of Vinca L. Species Leaf Extracts Is Correlated with the Antioxidant, Antibacterial, and Antitumor Effects
Source: Molecules. 2021 May 19;26(10):3040. doi: 10.3390/molecules26103040 (PMC8160922; doi:10.3390/molecules26103040)
Supplement: Supplementary file 1 [file molecules-26-03040-s001.zip]

Archive with 1 entries (1 files):
- molecules-1220158-supplementary.pdf
